# Supplementary material for: Changes in DNA methylation assessed by genomic bisulfite sequencing suggest a role for DNA methylation in cotton fruiting branch development
Source: PeerJ. 2018 Jun 14;6:e4945. doi: 10.7717/peerj.4945 (PMC6004305; doi:10.7717/peerj.4945)
Supplement: Supplemental Information 14 [file peerj-06-4945-s014.xlsx]

## Sheet: Sheet1
		Gh1nm	Gh2nm	Gh3nm
C	Total sites	563353001
	Coverage sites	514695473	514871653	514096603
	Coverage rate(%)	91.5654	91.5954	91.46
CG	Total sites	61078941
	Coverage sites	55512889	55545627	55469713
	Coverage rate(%)	91.1331	91.1835	91.0608
CHG	Total sites	66231440
	Coverage sites	60214144	60246646	60162031
	Coverage rate(%)	91.0962	91.1438	91.0162
CHH	Total sites	436042588
	Coverage sites	398968440	399079376	398464855
	Coverage rate(%)	91.6973	91.7204	91.5823
