# Supplementary material for: Changes in DNA methylation assessed by genomic bisulfite sequencing suggest a role for DNA methylation in cotton fruiting branch development
Source: PeerJ. 2018 Jun 14;6:e4945. doi: 10.7717/peerj.4945 (PMC6004305; doi:10.7717/peerj.4945)
Supplement: Supplemental Information 15 [file peerj-06-4945-s015.xlsx]

## Sheet: Sheet1
Sample	chr	C			CG			CHG			CHH
		Total	Coverage	Coverage	Total	Coverage	Coverage	Total	Coverage	Coverage	Total	Coverage	Coverage
		sites	sites	rate(%)	sites	sites	rate(%)	sites	sites	rate(%)	sites	sites	rate(%)
Gh3nm	A01	28508691	25976883	91.12	3149504	2857574	90.73	3363548	3065286	91.13	21995639	20054023	91.17
	A02	24370553	22220324	91.18	2700936	2452164	90.79	2853226	2594823	90.94	18816389	17173337	91.27
	A03	28158562	25553509	90.75	3133546	2828170	90.25	3308691	2998523	90.63	21716325	19726816	90.84
	A04	17808391	16160464	90.75	1984306	1794056	90.41	2086301	1889365	90.56	13737780	12477043	90.82
	A05	26552215	23884040	89.95	2866634	2562040	89.37	3270456	2931113	89.62	20415123	18390887	90.08
	A06	29155625	26625048	91.32	3239370	2940673	90.78	3398942	3103734	91.31	22517309	20580639	91.4
	A07	22713182	20718651	91.22	2492798	2258208	90.59	2686076	2441749	90.9	17534308	16018694	91.36
	A08	29616112	25992783	87.77	3307140	2872743	86.86	3498743	3059574	87.45	22810227	20060466	87.95
	A09	21302216	19290704	90.56	2335302	2101853	90	2524049	2277459	90.23	16442865	14911392	90.69
	A10	28996523	26240079	90.49	3179762	2864418	90.08	3430096	3094920	90.23	22386663	20280741	90.59
	A11	26738558	24160649	90.36	2902214	2615804	90.13	3236326	2912203	89.98	20600018	18632642	90.45
	A12	25183784	22722204	90.23	2780742	2498921	89.87	3011608	2708588	89.94	19391434	17514695	90.32
	A13	23352297	21117292	90.43	2566482	2306351	89.86	2758337	2487641	90.19	18027476	16323298	90.55
	D01	18613032	17314270	93.02	1971938	1827971	92.7	2132003	1970412	92.42	14509085	13515887	93.15
	D02	20227429	18807537	92.98	2129048	1975355	92.78	2310846	2134462	92.37	15787535	14697720	93.1
	D03	13983387	13013015	93.06	1490826	1385003	92.9	1590887	1473185	92.6	10901672	10154827	93.15
	D04	15544898	14455317	92.99	1642340	1524902	92.85	1766335	1630703	92.32	12136223	11299712	93.11
	D05	17998966	16306517	90.6	1885398	1695641	89.94	2230136	2000986	89.72	13883432	12609890	90.83
	D06	19079515	17581557	92.15	2024907	1854413	91.58	2154463	1972077	91.53	14900143	13755067	92.31
	D07	16318191	15134502	92.75	1729894	1601065	92.55	1887051	1739492	92.18	12701246	11793945	92.86
	D08	19806647	18388855	92.84	2120510	1959132	92.39	2277881	2099418	92.17	15408256	14330305	93
	D09	15105334	13905827	92.06	1586068	1454501	91.7	1756898	1604979	91.35	11762368	10846347	92.21
	D10	18798450	17297384	92.01	1972924	1809697	91.73	2177008	1986510	91.25	14648518	13501177	92.17
	D11	19711105	18102717	91.84	2077800	1906298	91.75	2352987	2142927	91.07	15280318	14053492	91.97
	D12	17639244	16344066	92.66	1892994	1748378	92.36	2076790	1911899	92.06	13669456	12683789	92.79
	D13	18070094	16782409	92.87	1915558	1774382	92.63	2091756	1930003	92.27	14062780	13078024	93
Gh1nm	A01	28508691	25982251	91.14	3149504	2856939	90.71	3363548	3064510	91.11	21995639	20060802	91.2
	A02	24370553	22240532	91.26	2700936	2453639	90.84	2853226	2596307	91	18816389	17190586	91.36
	A03	28158562	25585334	90.86	3133546	2830795	90.34	3308691	3001306	90.71	21716325	19753233	90.96
	A04	17808391	16170561	90.8	1984306	1794190	90.42	2086301	1889661	90.57	13737780	12486710	90.89
	A05	26552215	23912580	90.06	2866634	2563759	89.43	3270456	2933629	89.7	20415123	18415192	90.2
	A06	29155625	26646096	91.39	3239370	2941842	90.82	3398942	3105091	91.35	22517309	20599163	91.48
	A07	22713182	20744807	91.33	2492798	2260424	90.68	2686076	2444287	91	17534308	16040096	91.48
	A08	29616112	26023084	87.87	3307140	2874265	86.91	3498743	3061717	87.51	22810227	20087102	88.06
	A09	21302216	19309635	90.65	2335302	2102946	90.05	2524049	2278996	90.29	16442865	14927693	90.79
	A10	28996523	26268248	90.59	3179762	2865962	90.13	3430096	3096936	90.29	22386663	20305350	90.7
	A11	26738558	24197535	90.5	2902214	2619125	90.25	3236326	2916116	90.11	20600018	18662294	90.59
	A12	25183784	22747910	90.33	2780742	2500385	89.92	3011608	2710639	90.01	19391434	17536886	90.44
	A13	23352297	21180025	90.7	2566482	2312571	90.11	2758337	2493959	90.42	18027476	16373495	90.83
	D01	18613032	17326274	93.09	1971938	1828339	92.72	2132003	1971290	92.46	14509085	13526645	93.23
	D02	20227429	18817654	93.03	2129048	1975604	92.79	2310846	2134750	92.38	15787535	14707300	93.16
	D03	13983387	13021983	93.12	1490826	1385534	92.94	1590887	1473999	92.65	10901672	10162450	93.22
	D04	15544898	14475950	93.12	1642340	1526908	92.97	1766335	1633357	92.47	12136223	11315685	93.24
	D05	17998966	16329452	90.72	1885398	1697226	90.02	2230136	2003383	89.83	13883432	12628843	90.96
	D06	19079515	17595169	92.22	2024907	1855254	91.62	2154463	1972880	91.57	14900143	13767035	92.4
	D07	16318191	15144647	92.81	1729894	1601206	92.56	1887051	1740098	92.21	12701246	11803343	92.93
	D08	19806647	18437449	93.09	2120510	1965249	92.68	2277881	2105528	92.43	15408256	14366672	93.24
	D09	15105334	13918103	92.14	1586068	1455289	91.75	1756898	1605822	91.4	11762368	10856992	92.3
	D10	18798450	17322095	92.15	1972924	1811710	91.83	2177008	1988531	91.34	14648518	13521854	92.31
	D11	19711105	18145573	92.06	2077800	1909663	91.91	2352987	2147733	91.28	15280318	14088177	92.2
	D12	17639244	16357562	92.73	1892994	1749104	92.4	2076790	1912724	92.1	13669456	12695734	92.88
	D13	18070094	16794964	92.94	1915558	1774961	92.66	2091756	1930895	92.31	14062780	13089108	93.08
Gh2nm	A01	28508691	26004761	91.22	3149504	2859602	90.8	3363548	3068094	91.22	21995639	20077065	91.28
	A02	24370553	22254230	91.32	2700936	2455632	90.92	2853226	2598395	91.07	18816389	17200203	91.41
	A03	28158562	25603594	90.93	3133546	2833717	90.43	3308691	3004190	90.8	21716325	19765687	91.02
	A04	17808391	16179716	90.85	1984306	1795498	90.48	2086301	1891213	90.65	13737780	12493005	90.94
	A05	26552215	23916218	90.07	2866634	2565601	89.5	3270456	2934569	89.73	20415123	18416048	90.21
	A06	29155625	26662971	91.45	3239370	2944730	90.9	3398942	3107642	91.43	22517309	20610597	91.53
	A07	22713182	20745741	91.34	2492798	2260611	90.69	2686076	2444909	91.02	17534308	16040221	91.48
	A08	29616112	26042242	87.93	3307140	2877479	87.01	3498743	3064822	87.6	22810227	20099941	88.12
	A09	21302216	19313890	90.67	2335302	2104102	90.1	2524049	2280174	90.34	16442865	14929614	90.8
	A10	28996523	26282028	90.64	3179762	2868224	90.2	3430096	3099169	90.35	22386663	20314635	90.74
	A11	26738558	24197876	90.5	2902214	2619666	90.26	3236326	2915945	90.1	20600018	18662265	90.59
	A12	25183784	22751021	90.34	2780742	2501341	89.95	3011608	2711846	90.05	19391434	17537834	90.44
	A13	23352297	21175470	90.68	2566482	2312126	90.09	2758337	2493823	90.41	18027476	16369521	90.8
	D01	18613032	17333384	93.12	1971938	1829541	92.78	2132003	1972481	92.52	14509085	13531360	93.26
	D02	20227429	18821672	93.05	2129048	1976535	92.84	2310846	2135907	92.43	15787535	14709230	93.17
	D03	13983387	13027941	93.17	1490826	1385937	92.96	1590887	1474744	92.7	10901672	10167260	93.26
	D04	15544898	14479463	93.15	1642340	1527614	93.01	1766335	1633870	92.5	12136223	11317979	93.26
	D05	17998966	16328078	90.72	1885398	1697328	90.02	2230136	2003183	89.82	13883432	12627567	90.95
	D06	19079515	17596728	92.23	2024907	1855894	91.65	2154463	1973647	91.61	14900143	13767187	92.4
	D07	16318191	15149773	92.84	1729894	1602174	92.62	1887051	1740998	92.26	12701246	11806601	92.96
	D08	19806647	18446898	93.13	2120510	1966805	92.75	2277881	2106708	92.49	15408256	14373385	93.28
	D09	15105334	13919806	92.15	1586068	1455782	91.79	1756898	1606419	91.43	11762368	10857605	92.31
	D10	18798450	17326461	92.17	1972924	1812857	91.89	2177008	1989763	91.4	14648518	13523841	92.32
	D11	19711105	18147750	92.07	2077800	1910395	91.94	2352987	2148388	91.3	15280318	14088967	92.2
	D12	17639244	16362595	92.76	1892994	1750043	92.45	2076790	1913564	92.14	13669456	12698988	92.9
	D13	18070094	16801346	92.98	1915558	1776393	92.74	2091756	1932183	92.37	14062780	13092770	93.1
