# Supplementary material for: Changes in DNA methylation assessed by genomic bisulfite sequencing suggest a role for DNA methylation in cotton fruiting branch development
Source: PeerJ. 2018 Jun 14;6:e4945. doi: 10.7717/peerj.4945 (PMC6004305; doi:10.7717/peerj.4945)
Supplement: Supplemental Information 20 [file peerj-06-4945-s020.xlsx]

## Sheet: Sheet1
Sample	region	C(%)	CG(%)	CHG(%)	CHH(%)
Gh1nm	Genebody	6.53	41.08	10.19	1.33
	Intron	7.83	54.69	16.92	1.78
	CDS	4.66	29.34	3.03	0.59
Gh2nm	Genebody	6.8	41.4	10.44	1.59
	Intron	8.21	54.98	17.3	2.16
	CDS	4.74	29.58	3.12	0.65
Gh3nm	Genebody	6.8	41.44	10.56	1.54
	Intron	8.19	55.03	17.46	2.08
	CDS	4.76	29.56	3.16	0.65
