# Supplementary material for: Changes in DNA methylation assessed by genomic bisulfite sequencing suggest a role for DNA methylation in cotton fruiting branch development
Source: PeerJ. 2018 Jun 14;6:e4945. doi: 10.7717/peerj.4945 (PMC6004305; doi:10.7717/peerj.4945)
Supplement: Supplemental Information 21 [file peerj-06-4945-s021.xlsx]

## Sheet: Sheet1
Sample	chr	C(%)	CG(%)	CHG(%)	CHH(%)
Gh1nm	Low_complexity	10.16	73.4	60.32	3.51
	Simple_repeat	12.74	77.83	62.98	3.43
	LINE	17.88	75.22	58.67	4.28
	SINE	17.43	68.57	65.83	4.81
	DNA	17.67	78.89	53.01	3.82
	LTR	30.14	93.58	85.11	6.44
	Unknown	14.75	75.7	55.71	3.45
Gh2nm	Low_complexity	11.04	74.01	61.32	4.31
	Simple_repeat	13.54	78.37	63.77	4.17
	LINE	18.69	75.9	59.22	5.13
	SINE	18.14	69.03	66.09	5.6
	DNA	18.42	79.42	53.99	4.5
	LTR	30.92	93.55	85.1	7.45
	Unknown	15.05	76.26	55.44	4.08
Gh3nm	Low_complexity	10.73	73.64	60.91	3.98
	Simple_repeat	13.33	78.12	63.69	3.87
	LINE	18.5	75.59	59.23	4.85
	SINE	18	69.39	66.8	5.28
	DNA	18.16	79.3	53.52	4.21
	LTR	30.87	93.24	84.88	7.25
	Unknown	15.1	76.73	55.46	3.65
