# Supplementary material for: Changes in DNA methylation assessed by genomic bisulfite sequencing suggest a role for DNA methylation in cotton fruiting branch development
Source: PeerJ. 2018 Jun 14;6:e4945. doi: 10.7717/peerj.4945 (PMC6004305; doi:10.7717/peerj.4945)
Supplement: Supplemental Information 25 [file peerj-06-4945-s025.xlsx]

## Sheet: Sheet1
	id	DGE_log2(FC)	DGE_Pvalue	DGE_FDR	DMR_relation	methl_log2(FC)	P-value
CG	Gh_A05G1941	1.23925	1.14e-06	1.03e-05	Genebody	-4.39232	1.31e-17
	Gh_A13G0274	1.10256	0.00944521	0.0283582	Upstream	-1.01495	1.35e-22
CHG	Gh_A09G1504	1.74727	4.27e-09	6.18e-08	Downstream	-1.2115	2.47e-07
	Gh_A12G1233	1.95056	0.00138101	0.00553001	Downstream	1.58496	1.09e-05
